# Supplementary material for: Biowastes as Reinforcements for Sustainable PLA-Biobased Composites Designed for 3D Printing Applications: Structure–Rheology–Process–Properties Relationships
Source: Polymers (Basel). 2025 Dec 31;18(1):128. doi: 10.3390/polym18010128 (PMC12787471; doi:10.3390/polym18010128)
Supplement: Supplementary file 1 [file polymers-18-00128-s001.zip]

Archive with 1 entries (1 files):
- polymers-4039699-supplementary.pdf
